# Supplementary material for: Safety Profile of Medicines Used for the Treatment of Drug-Resistant Tuberculosis: A Descriptive Study Based on the WHO Database (VigiBase®)
Source: Antibiotics (Basel). 2023 Apr 25;12(5):811. doi: 10.3390/antibiotics12050811 (PMC10215388; doi:10.3390/antibiotics12050811)
Supplement: Supplementary file 1 [file antibiotics-12-00811-s001.zip]

Archive with 1 entries (1 files):
- antibiotics-2306343-supplementary.pdf
